# Supplementary material for: Legacy Effects of Urochloa brizantha Cover Cropping on Rhizosphere Fungal Communities and Soil Properties in a Degraded Common Bean System
Source: J Fungi (Basel). 2026 Jun 23;12(7):456. doi: 10.3390/jof12070456 (PMC13412720; doi:10.3390/jof12070456)
Supplement: Supplementary file 1 [file jof-12-00456-s001.zip]

Archive with 2 entries (2 files):
- Table S1 ZIGMM.xlsx
- TableS2,S3 and FigureS1.pdf
