# Supplementary material for: Legacy Effects of Urochloa brizantha Cover Cropping on Rhizosphere Fungal Communities and Soil Properties in a Degraded Common Bean System
Source: J Fungi (Basel). 2026 Jun 23;12(7):456. doi: 10.3390/jof12070456 (PMC13412720; doi:10.3390/jof12070456)
Supplement: Supplementary file 1 [file jof-12-00456-s001.zip › Table S1 ZIGMM.xlsx]

## Sheet: Notes
Table S1: Genus-level differential abundance of rhizosphere fungal communities
Method:	Zero-inflated Gaussian mixture model (ZIGMM) implemented in metagenomeSeq
	via the microbiomeMarker R package (run_metagenomeseq, method = ZIG).
Multiple testing:	Benjamini-Hochberg correction; only genera with adjusted p < 0.05 are shown.
Abundance threshold:	0.5% mean relative abundance.
Purpose:	Conservative, model-based validation of the LEfSe biomarkers (Figure 4).
Column legend:
Genus	Fungal genus.
logFC (ZIGMM effect size)	ZIG model effect size (log fold change) between the two groups of the contrast.
padj	Benjamini-Hochberg adjusted p-value.
Enriched in	Group with the higher mean relative abundance for that genus.
Mean relative abundance (%)	Group means ± standard deviation (n = 3).
Treatment codes:
BM	Bare-soil fallow followed by common bean (degraded monoculture).
B1	One cycle of U. brizantha cover cropping before common bean.
B2	Two consecutive cycles of U. brizantha cover cropping before common bean.
PB	Perennial U. brizantha pasture.
PS	Pristine soil under native vegetation (external reference).

## Sheet: All_contrasts
Contrast	Genus	logFC (ZIGMM effect size)	padj	Enriched in	Group means (% ± SD)
B1 vs BM	Pseudorobillarda	6.814	0.00025532	BM	B1 0.0±0.0 | BM 1.85±2.27
B1 vs BM	Entoloma	-5.763	0.000387403	B1	B1 13.88±23.84 | BM 0.0±0.0
B1 vs BM	Rhizophlyctis	-3.158	0.00314798	B1	B1 0.71±0.5 | BM 0.05±0.05
B1 vs BM	Immersiella	-3.632	0.00343044	B1	B1 3.35±3.25 | BM 0.23±0.16
B1 vs BM	Coprinellus	-4.178	0.0100189	B1	B1 2.47±4.2 | BM 0.03±0.05
B1 vs BM	Agaricus	-7.577	0.0100189	B1	B1 1.49±2.58 | BM 0.0±0.0
B1 vs BM	Neoascochyta	4.055	0.0100189	BM	B1 0.01±0.01 | BM 1.1±1.41
B1 vs BM	Plectosphaerella	-3.684	0.0100189	B1	B1 0.99±0.51 | BM 0.06±0.11
B1 vs BM	Torula	-2.605	0.0190287	B1	B1 1.87±0.49 | BM 0.33±0.17
B1 vs BM	Sesquicillium	-3.704	0.0190287	B1	B1 1.48±0.62 | BM 0.03±0.05
B1 vs BM	Fusicolla	2.261	0.044904	BM	B1 1.02±0.28 | BM 6.61±4.52
B1 vs BM	Clitopilus	-2.829	0.044904	B1	B1 1.2±1.81 | BM 0.18±0.31
B2 vs BM	Conocybe	7.78	3.77866e-06	BM	B2 0.24±0.26 | BM 0.66±1.15
B2 vs BM	Trichocladium	-9.524	1.32098e-05	B2	B2 2.68±4.64 | BM 0.0±0.0
B2 vs BM	Hannaella	6.958	4.63678e-05	BM	B2 0.0±0.0 | BM 0.85±0.96
B2 vs BM	Coprinellus	-5.099	0.000163608	B2	B2 3.01±2.89 | BM 0.03±0.05
B2 vs BM	Neoascochyta	5.11	0.00112423	BM	B2 0.0±0.0 | BM 1.1±1.41
B2 vs BM	Preussia	3.317	0.00112423	BM	B2 0.06±0.08 | BM 0.96±0.8
B2 vs BM	Dichotomophthora	7.855	0.002099	BM	B2 0.0±0.0 | BM 1.96±3.07
B2 vs BM	Colletotrichum	3.961	0.002099	BM	B2 0.06±0.03 | BM 1.12±0.46
B2 vs BM	Rhizophlyctis	-3.275	0.00222888	B2	B2 0.92±0.71 | BM 0.05±0.05
B2 vs BM	Chaetomium	-3.069	0.0132865	B2	B2 0.72±0.05 | BM 0.04±0.04
B2 vs BM	Plectosphaerella	-3.173	0.0168782	B2	B2 1.05±0.5 | BM 0.06±0.11
B2 vs BM	Penicillium	-2.174	0.0331954	B2	B2 2.39±0.61 | BM 0.45±0.09
B2 vs BM	Articulospora	3.845	0.0402964	BM	B2 0.01±0.03 | BM 0.51±0.34
B1 vs PB	Immersiella	-8.495	6.40403e-09	B1	PB 0.0±0.0 | B1 3.35±3.25
B1 vs PB	Conocybe	-6.945	4.18584e-05	B1	PB 0.06±0.1 | B1 12.87±21.4
B1 vs PB	Sesquicillium	-4.539	4.18584e-05	B1	PB 0.05±0.05 | B1 1.48±0.62
B1 vs PB	Monocillium	4.423	4.18584e-05	PB	PB 1.07±0.22 | B1 0.02±0.04
B1 vs PB	Torula	-3.85	0.000151743	B1	PB 0.11±0.11 | B1 1.87±0.49
B1 vs PB	Plectosphaerella	-3.961	0.000277554	B1	PB 0.05±0.05 | B1 0.99±0.51
B1 vs PB	Coprinopsis	-5.53	0.000277554	B1	PB 0.0±0.0 | B1 0.74±0.96
B1 vs PB	Rhizophlyctis	-4.391	0.000491218	B1	PB 0.01±0.02 | B1 0.71±0.5
B1 vs PB	Curvularia	-6.577	0.000551346	B1	PB 0.0±0.0 | B1 0.56±0.53
B1 vs PB	Gamsia	3.946	0.00129148	PB	PB 2.75±4.06 | B1 0.01±0.02
B1 vs PB	Roussoella	-3.375	0.00129148	B1	PB 0.07±0.05 | B1 0.86±0.93
B1 vs PB	Pyrenochaeta	3.702	0.00136718	PB	PB 0.87±0.49 | B1 0.02±0.03
B1 vs PB	Clonostachys	-3.569	0.00186386	B1	PB 0.1±0.12 | B1 0.91±0.18
B1 vs PB	Cutaneotrichosporon	6.524	0.00257775	PB	PB 0.75±1.31 | B1 0.0±0.0
B1 vs PB	Iodophanus	6.392	0.00330904	PB	PB 0.69±1.19 | B1 0.0±0.0
B1 vs PB	Chaetomium	3.21	0.00354367	PB	PB 1.79±0.41 | B1 0.13±0.22
B1 vs PB	Lectera	-3.525	0.00777812	B1	PB 0.1±0.1 | B1 1.49±0.52
B1 vs PB	Preussia	-2.949	0.00962973	B1	PB 0.08±0.07 | B1 0.63±0.3
B1 vs PB	Epicoccum	-2.814	0.026984	B1	PB 0.09±0.09 | B1 0.56±0.51
B1 vs PB	Coniochaeta	2.401	0.034149	PB	PB 0.94±0.43 | B1 0.06±0.06
B1 vs PB	Pseudopithomyces	-2.675	0.0345794	B1	PB 0.08±0.07 | B1 0.65±0.66
B1 vs PB	Trichoderma	2.086	0.038765	PB	PB 1.18±1.59 | B1 0.16±0.16
B2 vs PB	Psathyrella	-6.779	1.59406e-06	B2	PB 0.0±0.0 | B2 1.6±0.94
B2 vs PB	Trichocladium	-9.524	3.58828e-05	B2	PB 0.0±0.0 | B2 2.68±4.64
B2 vs PB	Chrysosporium	-5.504	6.59781e-05	B2	PB 0.0±0.0 | B2 0.51±0.6
B2 vs PB	Rhizophlyctis	-4.508	0.000153578	B2	PB 0.01±0.02 | B2 0.92±0.71
B2 vs PB	Coprinopsis	-5.496	0.000427644	B2	PB 0.0±0.0 | B2 1.47±2.41
B2 vs PB	Gamsia	3.584	0.00169961	PB	PB 2.75±4.06 | B2 0.03±0.06
B2 vs PB	Alternaria	-4.224	0.00169961	B2	PB 0.02±0.04 | B2 1.82±1.08
B2 vs PB	Pseudopithomyces	-3.515	0.00169961	B2	PB 0.08±0.07 | B2 1.35±0.83
B2 vs PB	Sesquicillium	-3.532	0.00169961	B2	PB 0.05±0.05 | B2 1.13±1.58
B2 vs PB	Plectosphaerella	-3.45	0.00169961	B2	PB 0.05±0.05 | B2 1.05±0.5
B2 vs PB	Roussoella	-3.216	0.00169961	B2	PB 0.07±0.05 | B2 0.9±0.79
B2 vs PB	Paramyrothecium	-4.193	0.00169961	B2	PB 0.0±0.0 | B2 0.63±1.0
B2 vs PB	Torula	-2.93	0.00525364	B2	PB 0.11±0.11 | B2 1.09±0.57
B2 vs PB	Cutaneotrichosporon	6.524	0.0115483	PB	PB 0.75±1.31 | B2 0.0±0.0
B2 vs PB	Iodophanus	6.392	0.0140316	PB	PB 0.69±1.19 | B2 0.0±0.0
B2 vs PB	Cladorrhinum	-5.197	0.0141886	B2	PB 0.01±0.01 | B2 1.67±2.58
B2 vs PB	Coprinellus	-3.238	0.0180159	B2	PB 0.88±1.49 | B2 3.01±2.89
B2 vs PB	Clonostachys	-2.585	0.0242705	B2	PB 0.1±0.12 | B2 0.69±0.3
B2 vs PB	Epicoccum	-2.679	0.0249788	B2	PB 0.09±0.09 | B2 0.76±0.43
B2 vs PB	Coniochaeta	2.358	0.0353594	PB	PB 0.94±0.43 | B2 0.18±0.16
B1 vs PS	Torula	-7.193	2.82161e-09	B1	B1 1.87±0.49 | PS 0.0±0.0
B1 vs PS	Mycoleptodiscus	7.669	3.70588e-09	PS	B1 0.0±0.0 | PS 7.16±9.42
B1 vs PS	Monocillium	5.786	2.14475e-08	PS	B1 0.02±0.04 | PS 1.57±1.56
B1 vs PS	Trechispora	7.344	1.20711e-07	PS	B1 0.0±0.0 | PS 3.07±5.27
B1 vs PS	Immersiella	-8.061	1.85823e-07	B1	B1 3.35±3.25 | PS 0.0±0.0
B1 vs PS	Gibberella	-6.996	1.85823e-07	B1	B1 1.29±1.88 | PS 0.0±0.0
B1 vs PS	Conocybe	-8.932	3.59509e-07	B1	B1 12.87±21.4 | PS 0.04±0.06
B1 vs PS	Lectera	-6.938	7.83142e-07	B1	B1 1.49±0.52 | PS 0.0±0.0
B1 vs PS	Chrysosporium	5.232	2.79006e-05	PS	B1 0.0±0.0 | PS 0.71±0.15
B1 vs PS	Knufia	5.453	4.72382e-05	PS	B1 0.0±0.0 | PS 0.9±0.69
B1 vs PS	Sesquicillium	-4.061	7.32629e-05	B1	B1 1.48±0.62 | PS 0.06±0.06
B1 vs PS	Alternaria	-5.53	0.000107601	B1	B1 0.87±0.5 | PS 0.0±0.0
B1 vs PS	Auxarthron	5.45	0.000107601	PS	B1 0.0±0.0 | PS 0.68±0.12
B1 vs PS	Coprinopsis	-5.616	0.000135604	B1	B1 0.74±0.96 | PS 0.0±0.0
B1 vs PS	Coprinellus	-5.44	0.000143659	B1	B1 2.47±4.2 | PS 0.01±0.02
B1 vs PS	Absidia	5.107	0.000443108	PS	B1 0.0±0.0 | PS 0.54±0.14
B1 vs PS	Bionectria	6.364	0.000578196	PS	B1 0.0±0.0 | PS 0.67±0.99
B1 vs PS	Clonostachys	-3.285	0.000685648	B1	B1 0.91±0.18 | PS 0.13±0.06
B1 vs PS	Gonytrichum	5.856	0.000841063	PS	B1 0.0±0.0 | PS 0.57±0.5
B1 vs PS	Epicoccum	-4.203	0.000857283	B1	B1 0.56±0.51 | PS 0.03±0.05
B1 vs PS	Pseudopithomyces	-4.052	0.0011422	B1	B1 0.65±0.66 | PS 0.02±0.03
B1 vs PS	Curvularia	-6.025	0.00137155	B1	B1 0.56±0.53 | PS 0.0±0.0
B1 vs PS	Ilyonectria	4.42	0.0025124	PS	B1 0.0±0.0 | PS 0.5±0.45
B1 vs PS	Thanatephorus	-4.622	0.00388943	B1	B1 0.51±0.33 | PS 0.0±0.0
B1 vs PS	Lepiota	4.091	0.00394082	PS	B1 0.0±0.0 | PS 0.52±0.52
B1 vs PS	Lycoperdon	3.656	0.00396671	PS	B1 0.01±0.02 | PS 0.61±0.78
B1 vs PS	Fusicolla	-2.72	0.00402785	B1	B1 1.02±0.28 | PS 0.16±0.22
B1 vs PS	Aplosporella	3.84	0.0056825	PS	B1 0.0±0.0 | PS 0.72±1.02
B1 vs PS	Chloridium	4.03	0.00874819	PS	B1 0.01±0.02 | PS 0.59±0.77
B1 vs PS	Purpureocillium	2.359	0.0124898	PS	B1 0.24±0.14 | PS 1.46±0.54
B1 vs PS	Trichoderma	2.336	0.0128941	PS	B1 0.16±0.16 | PS 0.66±0.35
B1 vs PS	Metarhizium	2.496	0.0202839	PS	B1 0.26±0.28 | PS 2.22±0.88
B1 vs PS	Penicillium	2.169	0.0226296	PS	B1 1.54±0.3 | PS 9.58±5.04
B1 vs PS	Paracremonium	3.983	0.0443436	PS	B1 0.19±0.18 | PS 0.82±0.98
B2 vs PS	Mycoleptodiscus	7.305	1.77515e-08	PS	PS 7.16±9.42 | B2 0.0±0.0
B2 vs PS	Alternaria	-7.132	1.77515e-08	B2	PS 0.0±0.0 | B2 1.82±1.08
B2 vs PS	Torula	-6.273	1.77515e-08	B2	PS 0.0±0.0 | B2 1.09±0.57
B2 vs PS	Psathyrella	-6.808	2.51336e-07	B2	PS 0.0±0.0 | B2 1.6±0.94
B2 vs PS	Coprinellus	-6.361	6.003e-07	B2	PS 0.01±0.02 | B2 3.01±2.89
B2 vs PS	Podospora	-6.067	6.003e-07	B2	PS 0.0±0.0 | B2 0.81±0.4
B2 vs PS	Gibberella	-5.84	1.531e-06	B2	PS 0.0±0.0 | B2 0.79±0.31
B2 vs PS	Trichocladium	-9.524	4.34458e-06	B2	PS 0.0±0.0 | B2 2.68±4.64
B2 vs PS	Phaeosphaeria	-5.964	4.34458e-06	B2	PS 0.0±0.0 | B2 1.45±1.52
B2 vs PS	Pseudopithomyces	-4.891	9.15835e-06	B2	PS 0.02±0.03 | B2 1.35±0.83
B2 vs PS	Knufia	5.754	1.27809e-05	PS	PS 0.9±0.69 | B2 0.0±0.0
B2 vs PS	Bipolaris	-5.089	1.3356e-05	B2	PS 0.0±0.0 | B2 0.55±0.38
B2 vs PS	Ampelomyces	5.371	2.02607e-05	PS	PS 0.5±0.73 | B2 0.0±0.0
B2 vs PS	Lectera	-5.423	2.29356e-05	B2	PS 0.0±0.0 | B2 0.66±0.48
B2 vs PS	Trechispora	5.511	6.74157e-05	PS	PS 3.07±5.27 | B2 0.0±0.0
B2 vs PS	Coprinopsis	-5.582	8.20472e-05	B2	PS 0.0±0.0 | B2 1.47±2.41
B2 vs PS	Absidia	5.418	0.000161902	PS	PS 0.54±0.14 | B2 0.0±0.0
B2 vs PS	Metarhizium	3.459	0.000165117	PS	PS 2.22±0.88 | B2 0.17±0.06
B2 vs PS	Cladorrhinum	-6.818	0.000224007	B2	PS 0.0±0.0 | B2 1.67±2.58
B2 vs PS	Paraconiothyrium	3.876	0.000283219	PS	PS 0.83±0.8 | B2 0.03±0.03
B2 vs PS	Epicoccum	-4.068	0.000294095	B2	PS 0.03±0.05 | B2 0.76±0.43
B2 vs PS	Ilyonectria	5.086	0.000296998	PS	PS 0.5±0.45 | B2 0.0±0.0
B2 vs PS	Lepiota	4.779	0.000462196	PS	PS 0.52±0.52 | B2 0.0±0.0
B2 vs PS	Bionectria	5.926	0.000543838	PS	PS 0.67±0.99 | B2 0.0±0.0
B2 vs PS	Fusicolla	-3.099	0.000586149	B2	PS 0.16±0.22 | B2 1.84±0.92
B2 vs PS	Thanatephorus	-4.809	0.000586149	B2	PS 0.0±0.0 | B2 0.6±0.76
B2 vs PS	Aspergillus	3.052	0.00107361	PS	PS 1.1±1.34 | B2 0.07±0.01
B2 vs PS	Auxarthron	4.634	0.00136178	PS	PS 0.68±0.12 | B2 0.01±0.01
B2 vs PS	Monocillium	3.151	0.00150514	PS	PS 1.57±1.56 | B2 0.25±0.09
B2 vs PS	Gonytrichum	5.821	0.00150514	PS	PS 0.57±0.5 | B2 0.0±0.0
B2 vs PS	Dokmaia	-4.712	0.00209579	B2	PS 0.0±0.0 | B2 0.5±0.62
B2 vs PS	Purpureocillium	2.62	0.00264432	PS	PS 1.46±0.54 | B2 0.22±0.06
B2 vs PS	Sesquicillium	-3.054	0.00270903	B2	PS 0.06±0.06 | B2 1.13±1.58
B2 vs PS	Aplosporella	2.99	0.010349	PS	PS 0.72±1.02 | B2 0.01±0.02
B2 vs PS	Clonostachys	-2.301	0.0132474	B2	PS 0.13±0.06 | B2 0.69±0.3
B2 vs PS	Metacordyceps	2.021	0.0322633	PS	PS 0.93±1.14 | B2 0.11±0.06
B2 vs PS	Penicillium	1.881	0.0356603	PS	PS 9.58±5.04 | B2 2.39±0.61

## Sheet: B1vsBM
Genus	logFC (ZIGMM effect size)	padj	Enriched in	B1 (% mean±SD)	BM (% mean±SD)
Pseudorobillarda	6.814	0.00025532	BM	0.0±0.0	1.85±2.27
Entoloma	-5.763	0.000387403	B1	13.88±23.84	0.0±0.0
Rhizophlyctis	-3.158	0.00314798	B1	0.71±0.5	0.05±0.05
Immersiella	-3.632	0.00343044	B1	3.35±3.25	0.23±0.16
Coprinellus	-4.178	0.0100189	B1	2.47±4.2	0.03±0.05
Agaricus	-7.577	0.0100189	B1	1.49±2.58	0.0±0.0
Neoascochyta	4.055	0.0100189	BM	0.01±0.01	1.1±1.41
Plectosphaerella	-3.684	0.0100189	B1	0.99±0.51	0.06±0.11
Torula	-2.605	0.0190287	B1	1.87±0.49	0.33±0.17
Sesquicillium	-3.704	0.0190287	B1	1.48±0.62	0.03±0.05
Fusicolla	2.261	0.044904	BM	1.02±0.28	6.61±4.52
Clitopilus	-2.829	0.044904	B1	1.2±1.81	0.18±0.31

## Sheet: B2vsBM
Genus	logFC (ZIGMM effect size)	padj	Enriched in	B2 (% mean±SD)	BM (% mean±SD)
Conocybe	7.78	3.77866e-06	BM	0.24±0.26	0.66±1.15
Trichocladium	-9.524	1.32098e-05	B2	2.68±4.64	0.0±0.0
Hannaella	6.958	4.63678e-05	BM	0.0±0.0	0.85±0.96
Coprinellus	-5.099	0.000163608	B2	3.01±2.89	0.03±0.05
Neoascochyta	5.11	0.00112423	BM	0.0±0.0	1.1±1.41
Preussia	3.317	0.00112423	BM	0.06±0.08	0.96±0.8
Dichotomophthora	7.855	0.002099	BM	0.0±0.0	1.96±3.07
Colletotrichum	3.961	0.002099	BM	0.06±0.03	1.12±0.46
Rhizophlyctis	-3.275	0.00222888	B2	0.92±0.71	0.05±0.05
Chaetomium	-3.069	0.0132865	B2	0.72±0.05	0.04±0.04
Plectosphaerella	-3.173	0.0168782	B2	1.05±0.5	0.06±0.11
Penicillium	-2.174	0.0331954	B2	2.39±0.61	0.45±0.09
Articulospora	3.845	0.0402964	BM	0.01±0.03	0.51±0.34

## Sheet: B1vsPB
Genus	logFC (ZIGMM effect size)	padj	Enriched in	PB (% mean±SD)	B1 (% mean±SD)
Immersiella	-8.495	6.40403e-09	B1	0.0±0.0	3.35±3.25
Conocybe	-6.945	4.18584e-05	B1	0.06±0.1	12.87±21.4
Sesquicillium	-4.539	4.18584e-05	B1	0.05±0.05	1.48±0.62
Monocillium	4.423	4.18584e-05	PB	1.07±0.22	0.02±0.04
Torula	-3.85	0.000151743	B1	0.11±0.11	1.87±0.49
Plectosphaerella	-3.961	0.000277554	B1	0.05±0.05	0.99±0.51
Coprinopsis	-5.53	0.000277554	B1	0.0±0.0	0.74±0.96
Rhizophlyctis	-4.391	0.000491218	B1	0.01±0.02	0.71±0.5
Curvularia	-6.577	0.000551346	B1	0.0±0.0	0.56±0.53
Gamsia	3.946	0.00129148	PB	2.75±4.06	0.01±0.02
Roussoella	-3.375	0.00129148	B1	0.07±0.05	0.86±0.93
Pyrenochaeta	3.702	0.00136718	PB	0.87±0.49	0.02±0.03
Clonostachys	-3.569	0.00186386	B1	0.1±0.12	0.91±0.18
Cutaneotrichosporon	6.524	0.00257775	PB	0.75±1.31	0.0±0.0
Iodophanus	6.392	0.00330904	PB	0.69±1.19	0.0±0.0
Chaetomium	3.21	0.00354367	PB	1.79±0.41	0.13±0.22
Lectera	-3.525	0.00777812	B1	0.1±0.1	1.49±0.52
Preussia	-2.949	0.00962973	B1	0.08±0.07	0.63±0.3
Epicoccum	-2.814	0.026984	B1	0.09±0.09	0.56±0.51
Coniochaeta	2.401	0.034149	PB	0.94±0.43	0.06±0.06
Pseudopithomyces	-2.675	0.0345794	B1	0.08±0.07	0.65±0.66
Trichoderma	2.086	0.038765	PB	1.18±1.59	0.16±0.16

## Sheet: B2vsPB
Genus	logFC (ZIGMM effect size)	padj	Enriched in	PB (% mean±SD)	B2 (% mean±SD)
Psathyrella	-6.779	1.59406e-06	B2	0.0±0.0	1.6±0.94
Trichocladium	-9.524	3.58828e-05	B2	0.0±0.0	2.68±4.64
Chrysosporium	-5.504	6.59781e-05	B2	0.0±0.0	0.51±0.6
Rhizophlyctis	-4.508	0.000153578	B2	0.01±0.02	0.92±0.71
Coprinopsis	-5.496	0.000427644	B2	0.0±0.0	1.47±2.41
Gamsia	3.584	0.00169961	PB	2.75±4.06	0.03±0.06
Alternaria	-4.224	0.00169961	B2	0.02±0.04	1.82±1.08
Pseudopithomyces	-3.515	0.00169961	B2	0.08±0.07	1.35±0.83
Sesquicillium	-3.532	0.00169961	B2	0.05±0.05	1.13±1.58
Plectosphaerella	-3.45	0.00169961	B2	0.05±0.05	1.05±0.5
Roussoella	-3.216	0.00169961	B2	0.07±0.05	0.9±0.79
Paramyrothecium	-4.193	0.00169961	B2	0.0±0.0	0.63±1.0
Torula	-2.93	0.00525364	B2	0.11±0.11	1.09±0.57
Cutaneotrichosporon	6.524	0.0115483	PB	0.75±1.31	0.0±0.0
Iodophanus	6.392	0.0140316	PB	0.69±1.19	0.0±0.0
Cladorrhinum	-5.197	0.0141886	B2	0.01±0.01	1.67±2.58
Coprinellus	-3.238	0.0180159	B2	0.88±1.49	3.01±2.89
Clonostachys	-2.585	0.0242705	B2	0.1±0.12	0.69±0.3
Epicoccum	-2.679	0.0249788	B2	0.09±0.09	0.76±0.43
Coniochaeta	2.358	0.0353594	PB	0.94±0.43	0.18±0.16

## Sheet: B1vsPS
Genus	logFC (ZIGMM effect size)	padj	Enriched in	B1 (% mean±SD)	PS (% mean±SD)
Torula	-7.193	2.82161e-09	B1	1.87±0.49	0.0±0.0
Mycoleptodiscus	7.669	3.70588e-09	PS	0.0±0.0	7.16±9.42
Monocillium	5.786	2.14475e-08	PS	0.02±0.04	1.57±1.56
Trechispora	7.344	1.20711e-07	PS	0.0±0.0	3.07±5.27
Immersiella	-8.061	1.85823e-07	B1	3.35±3.25	0.0±0.0
Gibberella	-6.996	1.85823e-07	B1	1.29±1.88	0.0±0.0
Conocybe	-8.932	3.59509e-07	B1	12.87±21.4	0.04±0.06
Lectera	-6.938	7.83142e-07	B1	1.49±0.52	0.0±0.0
Chrysosporium	5.232	2.79006e-05	PS	0.0±0.0	0.71±0.15
Knufia	5.453	4.72382e-05	PS	0.0±0.0	0.9±0.69
Sesquicillium	-4.061	7.32629e-05	B1	1.48±0.62	0.06±0.06
Alternaria	-5.53	0.000107601	B1	0.87±0.5	0.0±0.0
Auxarthron	5.45	0.000107601	PS	0.0±0.0	0.68±0.12
Coprinopsis	-5.616	0.000135604	B1	0.74±0.96	0.0±0.0
Coprinellus	-5.44	0.000143659	B1	2.47±4.2	0.01±0.02
Absidia	5.107	0.000443108	PS	0.0±0.0	0.54±0.14
Bionectria	6.364	0.000578196	PS	0.0±0.0	0.67±0.99
Clonostachys	-3.285	0.000685648	B1	0.91±0.18	0.13±0.06
Gonytrichum	5.856	0.000841063	PS	0.0±0.0	0.57±0.5
Epicoccum	-4.203	0.000857283	B1	0.56±0.51	0.03±0.05
Pseudopithomyces	-4.052	0.0011422	B1	0.65±0.66	0.02±0.03
Curvularia	-6.025	0.00137155	B1	0.56±0.53	0.0±0.0
Ilyonectria	4.42	0.0025124	PS	0.0±0.0	0.5±0.45
Thanatephorus	-4.622	0.00388943	B1	0.51±0.33	0.0±0.0
Lepiota	4.091	0.00394082	PS	0.0±0.0	0.52±0.52
Lycoperdon	3.656	0.00396671	PS	0.01±0.02	0.61±0.78
Fusicolla	-2.72	0.00402785	B1	1.02±0.28	0.16±0.22
Aplosporella	3.84	0.0056825	PS	0.0±0.0	0.72±1.02
Chloridium	4.03	0.00874819	PS	0.01±0.02	0.59±0.77
Purpureocillium	2.359	0.0124898	PS	0.24±0.14	1.46±0.54
Trichoderma	2.336	0.0128941	PS	0.16±0.16	0.66±0.35
Metarhizium	2.496	0.0202839	PS	0.26±0.28	2.22±0.88
Penicillium	2.169	0.0226296	PS	1.54±0.3	9.58±5.04
Paracremonium	3.983	0.0443436	PS	0.19±0.18	0.82±0.98

## Sheet: B2vsPS
Genus	logFC (ZIGMM effect size)	padj	Enriched in	PS (% mean±SD)	B2 (% mean±SD)
Mycoleptodiscus	7.305	1.77515e-08	PS	7.16±9.42	0.0±0.0
Alternaria	-7.132	1.77515e-08	B2	0.0±0.0	1.82±1.08
Torula	-6.273	1.77515e-08	B2	0.0±0.0	1.09±0.57
Psathyrella	-6.808	2.51336e-07	B2	0.0±0.0	1.6±0.94
Coprinellus	-6.361	6.003e-07	B2	0.01±0.02	3.01±2.89
Podospora	-6.067	6.003e-07	B2	0.0±0.0	0.81±0.4
Gibberella	-5.84	1.531e-06	B2	0.0±0.0	0.79±0.31
Trichocladium	-9.524	4.34458e-06	B2	0.0±0.0	2.68±4.64
Phaeosphaeria	-5.964	4.34458e-06	B2	0.0±0.0	1.45±1.52
Pseudopithomyces	-4.891	9.15835e-06	B2	0.02±0.03	1.35±0.83
Knufia	5.754	1.27809e-05	PS	0.9±0.69	0.0±0.0
Bipolaris	-5.089	1.3356e-05	B2	0.0±0.0	0.55±0.38
Ampelomyces	5.371	2.02607e-05	PS	0.5±0.73	0.0±0.0
Lectera	-5.423	2.29356e-05	B2	0.0±0.0	0.66±0.48
Trechispora	5.511	6.74157e-05	PS	3.07±5.27	0.0±0.0
Coprinopsis	-5.582	8.20472e-05	B2	0.0±0.0	1.47±2.41
Absidia	5.418	0.000161902	PS	0.54±0.14	0.0±0.0
Metarhizium	3.459	0.000165117	PS	2.22±0.88	0.17±0.06
Cladorrhinum	-6.818	0.000224007	B2	0.0±0.0	1.67±2.58
Paraconiothyrium	3.876	0.000283219	PS	0.83±0.8	0.03±0.03
Epicoccum	-4.068	0.000294095	B2	0.03±0.05	0.76±0.43
Ilyonectria	5.086	0.000296998	PS	0.5±0.45	0.0±0.0
Lepiota	4.779	0.000462196	PS	0.52±0.52	0.0±0.0
Bionectria	5.926	0.000543838	PS	0.67±0.99	0.0±0.0
Fusicolla	-3.099	0.000586149	B2	0.16±0.22	1.84±0.92
Thanatephorus	-4.809	0.000586149	B2	0.0±0.0	0.6±0.76
Aspergillus	3.052	0.00107361	PS	1.1±1.34	0.07±0.01
Auxarthron	4.634	0.00136178	PS	0.68±0.12	0.01±0.01
Monocillium	3.151	0.00150514	PS	1.57±1.56	0.25±0.09
Gonytrichum	5.821	0.00150514	PS	0.57±0.5	0.0±0.0
Dokmaia	-4.712	0.00209579	B2	0.0±0.0	0.5±0.62
Purpureocillium	2.62	0.00264432	PS	1.46±0.54	0.22±0.06
Sesquicillium	-3.054	0.00270903	B2	0.06±0.06	1.13±1.58
Aplosporella	2.99	0.010349	PS	0.72±1.02	0.01±0.02
Clonostachys	-2.301	0.0132474	B2	0.13±0.06	0.69±0.3
Metacordyceps	2.021	0.0322633	PS	0.93±1.14	0.11±0.06
Penicillium	1.881	0.0356603	PS	9.58±5.04	2.39±0.61
